# Supplementary material for: Propolis Alleviates Acute Lung Injury Induced by Heat-Inactivated Methicillin-Resistant Staphylococcus aureus via Regulating Inflammatory Mediators, Gut Microbiota and Serum Metabolites
Source: Nutrients. 2024 May 24;16(11):1598. doi: 10.3390/nu16111598 (PMC11175110; doi:10.3390/nu16111598)
Supplement: Supplementary file 1 [file nutrients-16-01598-s001.zip]

Archive with 1 entries (1 files):
- nutrients-2997097-supplementary.pdf
